# Supplementary material for: MicroRNA Expression Profiling—Potential Molecular Discrimination of Papillary Thyroid Carcinoma Subtypes
Source: Biomedicines. 2024 Jan 9;12(1):136. doi: 10.3390/biomedicines12010136 (PMC10813560; doi:10.3390/biomedicines12010136)
Supplement: Supplementary file 1 [file biomedicines-12-00136-s001.zip]

Archive with 2 entries (2 files):
- Supplimentary Table 1 H_Silaghi.pdf
- Supplimentary Table 2  H_Silaghi.pdf
